# Supplementary material for: MicroRNA 195-5p Targets Foxo3 Promoter Region to Regulate Its Expression in Granulosa Cells
Source: Int J Mol Sci. 2021 Jun 23;22(13):6721. doi: 10.3390/ijms22136721 (PMC8267755; doi:10.3390/ijms22136721)
Supplement: Supplementary file 1 [file ijms-22-06721-s001.zip]

Archive with 1 entries (1 files):
- ijms-1207036-supplementary.pdf
